# Supplementary material for: Dynamic microbiome diversity shaping the adaptation of sponge holobionts in coastal waters
Source: Microbiol Spectr. 2024 Oct 14;12(11):e01448-24. doi: 10.1128/spectrum.01448-24 (PMC11537060; doi:10.1128/spectrum.01448-24)
Supplement: Supplemental tables — Tables S1 to S11. [file spectrum.01448-24-s0002.xlsx]

## Sheet: Overview
Dynamic microbiome diversity shaping the adaptation of sponge holobionts in coastal waters
Supplementary Tables
Supplementary Table S1. Detailed description of all, abundant, rare and dominant microbial ASVs data sets.
Supplementary Table S2. One-way ANOVA showing the effects of time on the alpha-diversity of bacterial and archaeal community.
Supplementary Table S3. Dissimilarity statistics testing differences of bacterial and archaeal community groupings over time.
Supplementary Table S4. Mantel tests for the correlations between environmental distance, individual environmental factors and microbial community compositions.
Supplementary Table S5. Top 15 ASVs of association of sponges and seawater microbes with environmental factors.
Supplementary Table S6. Topological properties of the bipartite networks in sponges and seawater.
Supplementary Table S7. The Mantel test shows the association between the top frequently detected 200 ASVs of seawater microorganisms (as environmental factors) and sponge symbionts.
Supplementary Table S8. Topological properties of the molecular ecology networks (MENs) in sponges and seawater.
Supplementary Table S9. Lists of keystone species in microbial MENs.
Supplementary Table S10. The Mantel tests on the association between microbial MENs connectivity environmental factors.
Supplementary Table S11. Topological properties of the MENs of sponge-associated microorganisms in SMP.

## Sheet: Table S1
Table S1. General description of all, abundant, rare and dominant microbial ASVs data sets.
Category	ASV number	Sequence number
Bacteria
All	2836	568000
Abundant taxa	10 (0.35%)	219,487 (38.64%)
Rare taxa	2725 (96.09%)	128,742 (22.67%)
Dominant taxa	101 (3.56%)	219,771 (38.69%)
Archaea
All	711	222000
Abundant taxa	7 (0.98%)	91,087 (41.03%)
Rare taxa	634 (89.17%)	11,743 (5.29%)
Dominant taxa	70 (9.85%)	119,170 (53.68%)

## Sheet: Table S2
Table S2. One-way ANOVA showing the effects of time on the alpha-diversity of bacterial and archaeal community.
	Bacteria									Archaea
	All		Abundant		Rare		Dominant			All		Abundant		Rare		Dominant
	F	P	F	P	F	P	F	P		F	P	F	P	F	P	F	P
Tedania sp.
Shannon	15.305	0	21.2227	7.11389e-05	20.5583	8.17692e-05	75.7744	1.94105e-07		4.374	0.027	5.11693	0.0166027	0.890897	0.503995	6.62675	0.00714065
Simpson	16.291	0	9.32351	0.002089	11.3157	0.000988562	19.3833	0.000105643		5.667	0.012	5.99578	0.00999208	0.649437	0.640108	4.5259	0.0240764
Pielou	62.575	0	13.4236	0.000497448	20.0186	9.18295e-05	24.3932	3.84254e-05		5.067	0.017	5.11693	0.0166027	0.562483	0.695438	5.09335	0.0168424
Invsimpson	12.865	0.001	8.35998	0.00313478	21.5054	6.71243e-05	37.6608	5.31744e-06		2.655	0.096	3.61069	0.0453242	0.840684	0.530024	2.79862	0.0851326
Richness	24.493	0			32.082	1.1133e-05	9.95664	0.00162691		2.704	0.092			1.45042	0.287842	3.79661	0.0396123
Chao1	23.552	0			35.4083	7.07348e-06	10.2118	0.00147598		0.811	0.546			6.54966	0.00743126	3.79661	0.0396123
ACE	25.342	0			33.8594	8.69248e-06	10.7961	0.0011891		1.507	0.272			4.46296	0.0250885	0.986415	0.457783
H. simulans
Shannon	39.284	0	1.89257	0.188369	50.7458	1.31549e-06	5.2989	0.0148837		36.876	0	41.2336	3.48802e-06	4.2749	0.0284283	15.2139	0.000296447
Simpson	33.01	0	2.07163	0.159708	7.42658	0.00480341	0.945747	0.476936		68.418	0	53.9114	9.87813e-07	5.64222	0.0121839	13.153	0.000540553
Pielou	29.196	0	1.89513	0.187919	1.36899	0.311934	0.572089	0.689188		41.803	0	42.5943	2.99709e-06	1.43412	0.292496	6.29807	0.00848311
Invsimpson	8.125	0.003	1.09077	0.412066	22.4074	5.6011e-05	1.34457	0.319583		8.243	0.003	14.3129	0.000382106	3.79354	0.0396994	15.1219	0.000304051
Richness	196.111	0			216.5	1.15207e-09	46.5134	1.98342e-06		4.633	0.022			2.14662	0.14922	3.76578	0.0404977
Chao1	176.944	0			305.914	2.08563e-10	46.793	1.92828e-06		1.381	0.308			0.417585	0.792515	3.51639	0.048592
ACE	172.085	0			228.518	8.82436e-10	47.6809	1.765e-06		1.334	0.323			1.39164	0.305018	3.4554	0.0508544
S. officinalis
Shannon	16.197	0	3.97883	0.0348241	9.89171	0.00166822	4.86399	0.0194026		4.748	0.021	13.0343	0.000560858	1.571	0.256	2.3425	0.125375
Simpson	7.711	0.004	3.66298	0.0436243	1.79651	0.206144	3.39207	0.0533367		4.904	0.019	9.49182	0.0019523	0.407	0.8	1.84927	0.196155
Pielou	12.045	0.001	3.58271	0.0462658	0.806907	0.548213	5.28679	0.0149913		5.675	0.012	10.2321	0.00146471	0.373	0.823	2.65639	0.0957958
Invsimpson	56.033	0	4.2832	0.0282702	5.15109	0.0162627	18.6357	0.000125227		3.055	0.069	8.02431	0.00363984	0.439	0.778	1.83012	0.199716
Richness	22.055	0			22.3138	5.70556e-05	1.81166	0.203219		3.521	0.048			7.665	0.004	1.80247	0.204988
Chao1	18.365	0			25.6229	3.08405e-05	1.84632	0.196699		0.787	0.559			13.81	0	1.74474	0.216511
ACE	23.708	0			24.3294	3.88768e-05	1.87211	0.192003		1.728	0.22			7.337	0.005	1.51193	0.271002
Seawater
Shannon	13.956	0	11.1711	0.00104	31.039	1.29495e-05	12.4614	0.000672773		7.068	0.006	4.72351	0.0212003	6.03084	0.00980147	1.71928	0.221825
Simpson	1.966	0.176	13.463	0.000491522	9.16251	0.00223063	5.45843	0.0135488		8.556	0.003	3.33996	0.055487	4.42137	0.0257851	1.3115	0.330263
Pielou	6.42	0.008	10.2408	0.00145988	52.0079	1.1712e-06	5.87607	0.010677		18.362	0	4.21061	0.0296897	0.715118	0.60039	0.936135	0.481575
Invsimpson	2.307	0.129	6.85211	0.00636583	23.7115	4.35941e-05	11.9258	0.00080243		6.305	0.008	14.8296	0.000329824	1.72802	0.219984	0.814603	0.544021
Richness	124.933	0			121.701	1.94928e-08	8.08929	0.00353488		7.784	0.004			3.58433	0.0462106	3.49388	0.0494128
Chao1	158.322	0			119.788	2.10602e-08	8.04265	0.00360984		9.581	0.002			4.04857	0.0331755	3.49388	0.0494128
ACE	155.499	0			132.403	1.29119e-08	7.95711	0.00375234		9.232	0.002			3.30651	0.0569214	4.5639	0.0234889
All, whole microbial communities; Abundant, abundant microbial subcommunities; Rare, rare microbial subcommunities; Dominant, dominant microbial subcommunities.
Bold font indicates significant value (P < 0.05).

## Sheet: Table S3
Table S3. Dissimilarity statistics testing differences of bacterial and archaeal community groupings over time.
	Bacteria									Archaea
	All		Abundant		Rare		Dominant			All		Abundant		Rare		Dominant
Grouping by	R/δ/F	P	R/δ/F	P	R/δ/F	P	R/δ/F	P		R/δ/F	P	R/δ/F	P	R/δ/F	P	R/δ/F	P
ANOSIM(R)
Time (month)
Tedania sp.	0.7051	0.001	0.7244	0.001	0.8785	0.001	0.6162	0.001		0.2311	0.052	0.1081	0.266	0.2918	0.015	0.197	0.069
Haliclona simulans	0.7496	0.001	0.5585	0.001	0.8874	0.001	0.8622	0.001		0.877	0.001	0.8622	0.001	0.8785	0.001	0.7925	0.001
Spongia officinalis	0.8014	0.001	0.5718	0.004	0.6518	0.001	0.5718	0.004		0.5481	0.001	0.517	0.001	0.3333	0.002	0.5925	0.001
Seawater	1	0.001	0.6755	0.001	1	0.001	1	0.001		0.7481	0.001	0.6162	0.001	0.3333	0.006	0.7688	0.001
Sponge vs. sponge
Tedania sp. vs. H. simulans	0.928	0.012	0.984	0.006	0.816	0.009	0.624	0.01		0.624	0.007	0.512	0.01	0.736	0.015	0.828	0.011
Tedania sp. vs. S. officinalis	0.992	0.008	0.92	0.006	0.936	0.007	0.96	0.01		0.824	0.005	0.548	0.042	0.844	0.003	0.84	0.009
H. simulans vs. S. officinalis	0.996	0.006	1	0.011	0.88	0.006	0.876	0.011		0.224	0.116	0.136	0.185	0.148	0.116	0.456	0.035
Sponge vs. seawater
Tedania sp. vs. Seawater	0.872	0.005	0.92	0.014	0.908	0.012	0.68	0.007		0.888	0.008	0.44	0.018	0.652	0.009	0.916	0.01
H. simulans vs. Seawater	0.988	0.006	1	0.008	0.912	0.008	0.86	0.009		0.328	0.017	0.124	0.214	0.556	0.008	0.548	0.011
S. officinalis vs. Seawater	1	0.013	1	0.006	1	0.01	1	0.009		0.948	0.015	0.652	0.006	0.796	0.003	0.968	0.007
MRPP (δ)
Time (month)
Tedania sp.	0.2713	0.001	0.1781	0.001	0.5644	0.001	0.3242	0.001		0.4848	0.043	0.3529	0.223	0.8539	0.011	0.4755	0.029
Haliclona simulans	0.2343	0.001	0.1838	0.001	0.4754	0.001	0.2912	0.001		0.1738	0.001	0.0959	0.001	0.607	0.001	0.2867	0.001
Spongia officinalis	0.2535	0.001	0.1371	0.004	0.4143	0.001	0.1371	0.004		0.3144	0.001	0.2965	0.001	0.6698	0.001	0.334	0.001
Seawater	0.2055	0.001	0.1778	0.001	0.3351	0.001	0.1194	0.001		0.3655	0.001	0.2967	0.001	0.7994	0.001	0.3433	0.001
Sponge vs. sponge
Tedania sp. vs. H. simulans	0.4996	0.007	0.4047	0.006	0.7824	0.01	0.6152	0.005		0.5013	0.012	0.4351	0.007	0.7915	0.008	0.4978	0.004
Tedania sp. vs. S. officinalis	0.4842	0.009	0.3933	0.008	0.7012	0.013	0.5033	0.009		0.478	0.009	0.4306	0.034	0.755	0.009	0.4915	0.007
H. simulans vs. S. officinalis	0.4401	0.01	0.3015	0.014	0.646	0.006	0.5281	0.006		0.5562	0.113	0.5644	0.175	0.7428	0.128	0.5577	0.024
Sponge vs. seawater
Tedania sp. vs. Seawater	0.5411	0.015	0.4003	0.011	0.7567	0.012	0.5419	0.006		0.5411	0.008	0.3751	0.035	0.8473	0.007	0.5874	0.009
H. simulans vs. Seawater	0.497	0.015	0.3086	0.013	0.7015	0.012	0.5667	0.011		0.6193	0.024	0.509	0.147	0.8351	0.006	0.6537	0.005
S. officinalis vs. Seawater	0.4816	0.006	0.2971	0.006	0.6203	0.005	0.4548	0.009		0.596	0.009	0.5044	0.011	0.7986	0.012	0.6473	0.01
PERMANOVA (F)
Time (month)
Tedania sp.	6.6323	0.001	14.2042	0.001	4.9306	0.001	6.0515	0.001		1.6152	0.031	1.3877	0.285	1.3129	0.015	1.7445	0.029
Haliclona simulans	7.0964	0.001	4.3114	0.005	5.4986	0.001	10.7363	0.001		25.6777	0.001	67.0208	0.001	3.8006	0.001	9.1023	0.001
Spongia officinalis	7.1951	0.001	16.2728	0.002	3.8792	0.001	16.2728	0.002		5.3999	0.001	6.9289	0.002	1.9905	0.005	5.2361	0.001
Seawater	19.8516	0.001	7.1171	0.001	10.8871	0.001	47.3996	0.001		6.0444	0.001	4.0224	0.001	1.9291	0.001	8.5858	0.001
Sponge vs. sponge
Tedania sp. vs. H. simulans	10.3953	0.004	15.3718	0.009	3.2382	0.008	5.6625	0.009		5.567	0.01	5.3433	0.011	2.3369	0.008	6.9926	0.012
Tedania sp. vs. S. officinalis	11.7776	0.013	14.1947	0.007	5.2632	0.008	11.1754	0.006		7.8512	0.007	7.0999	0.02	3.3712	0.005	7.6787	0.009
H. simulans vs. S. officinalis	14.9126	0.007	31.3513	0.007	5.6493	0.005	8.2769	0.01		2.5524	0.107	1.919	0.204	1.452	0.133	3.2204	0.029
Sponge vs. seawater
Tedania sp. vs. Seawater	8.7421	0.011	13.6615	0.008	3.943	0.012	8.607	0.012		6.3248	0.009	3.256	0.05	2.0118	0.007	6.9662	0.007
H. simulans vs. Seawater	10.913	0.006	33.7781	0.014	4.4405	0.006	6.4716	0.008		2.4693	0.021	2.0923	0.134	2.0838	0.001	3.5493	0.004
S. officinalis vs. Seawater	14.7249	0.007	29.1793	0.007	8.4558	0.007	17.3355	0.012		6.3033	0.011	6.2644	0.008	3.0247	0.01	5.7676	0.013
All, whole microbial communities; Abundant, abundant microbial subcommunities; Rare, rare microbial subcommunities; Dominant, dominant microbial subcommunities.
Bold font indicates significant value (P < 0.05).

## Sheet: Table S4
Table S4. Mantel tests for the correlations between environmental distance, individual environmental factors and microbial community compositions.
	Bacteria									Archaea
	All		Abudant		Rare		Dominant			All		Abudant		Rare		Dominant
Environmental factors	R	P	R	P	R	P	R	P		R	P	R	P	R	P	R	P
Tedania sp.
Temperature	-0.0782	0.77	-0.0666	0.756	0.0375	0.297	-0.015	0.566		0.0143	0.413	0.1475	0.075	0.1096	0.14	-0.0421	0.656
DO	-0.0128	0.467	0.0025	0.392	0.144	0.078	0.0351	0.275		0.1469	0.081	0.1664	0.061	0.1122	0.121	0.112	0.111
pH	0.3663	0.003	0.3859	0.005	0.4632	0.002	0.3911	0.005		0.2997	0.01	0.1735	0.058	0.1374	0.11	0.2984	0.01
Salinity	0.3975	0.001	0.4115	0.001	0.5309	0.001	0.4524	0.001		0.2268	0.02	0.1838	0.05	0.1175	0.1	0.2022	0.022
DIP	0.8303	0.001	0.8519	0.001	0.5595	0.001	0.817	0.001		0.032	0.378	0.0784	0.209	0.2913	0.016	-0.0269	0.544
DOP	0.1382	0.067	0.1463	0.076	0.5893	0.001	0.1575	0.061		0.1369	0.095	-0.0161	0.473	0.0583	0.256	0.1837	0.037
PP	-0.1293	0.782	-0.1077	0.729	0.0766	0.251	-0.1083	0.767		-0.0065	0.503	0.0525	0.255	0.039	0.366	-0.0034	0.5
TP	0.5891	0.001	0.6209	0.001	0.4288	0.003	0.552	0.001		0.0258	0.362	0.0406	0.246	0.2111	0.034	0.0054	0.457
NO2-N	0.2574	0.003	0.278	0.004	0.5093	0.002	0.2521	0.004		0.2841	0.008	0.0193	0.308	0.0999	0.122	0.3562	0.001
NO3-N	0.0321	0.318	0.0381	0.262	0.254	0.027	0.1112	0.115		0.1993	0.05	0.103	0.117	0.0719	0.225	0.2211	0.034
NH4-N	-0.0645	0.609	-0.0404	0.603	0.3058	0.007	-0.0676	0.628		0.2655	0.018	0.0251	0.367	-0.0079	0.475	0.358	0.004
Silicate	0.532	0.002	0.5433	0.001	0.4984	0.001	0.5914	0.001		0.2065	0.04	0.1281	0.088	0.1727	0.052	0.207	0.039
H. simulans
Temperature	0.5247	0.001	0.4077	0.001	0.5753	0.001	0.7051	0.001		0.0481	0.233	-0.0143	0.403	0.3091	0.005	0.1915	0.039
DO	0.5412	0.001	0.4291	0.002	0.4924	0.002	0.6837	0.001		0.1005	0.107	0.0396	0.238	0.424	0.002	0.2045	0.034
pH	0.4018	0.004	0.2828	0.017	0.3942	0.005	0.5509	0.001		0.0392	0.25	-0.0118	0.428	0.4559	0.001	0.0753	0.214
Salinity	0.3355	0.009	0.224	0.023	0.5049	0.001	0.5251	0.003		0.0633	0.179	0.0204	0.273	0.3664	0.005	0.1514	0.078
DIP	0.1389	0.143	0.0294	0.363	0.2423	0.021	0.3085	0.012		0.2135	0.039	0.2038	0.042	0.3907	0.001	0.1396	0.126
DOP	0.0426	0.261	0.0173	0.352	0.2675	0.01	0.1527	0.088		0.1754	0.063	0.1411	0.084	0.2269	0.027	0.2501	0.022
PP	0.358	0.015	0.2676	0.032	0.549	0.001	0.5271	0.001		0.0482	0.224	-0.0229	0.489	0.294	0.007	0.1624	0.097
TP	0.0886	0.163	0.0186	0.336	0.2148	0.03	0.287	0.017		0.3019	0.016	0.2518	0.026	0.4907	0.001	0.2658	0.014
NO2-N	0.0637	0.182	-5.6674e-05	0.423	0.3056	0.012	0.2425	0.025		0.4465	0.005	0.4262	0.013	0.4393	0.005	0.4086	0.008
NO3-N	0.1329	0.104	0.0776	0.173	0.3546	0.005	0.4785	0.002		0.3219	0.013	0.2716	0.014	0.2541	0.02	0.4661	0.002
NH4-N	0.2058	0.072	0.1417	0.133	0.373	0.002	0.3509	0.011		0.1563	0.076	0.1006	0.115	0.3661	0.001	0.1953	0.072
Silicate	0.0503	0.279	-0.0359	0.574	0.3097	0.01	0.4463	0.002		0.2086	0.029	0.1574	0.062	0.2808	0.011	0.3022	0.013
S. officinalis
Temperature	0.3053	0.019	0.1164	0.111	0.2086	0.044	0.2621	0.028		-0.0522	0.669	-0.0422	0.657	0.0756	0.227	-0.0613	0.713
DO	0.1894	0.055	-0.0077	0.393	0.2415	0.033	0.1704	0.047		0.1502	0.067	0.1512	0.076	0.2711	0.018	0.104	0.129
pH	0.0747	0.195	-0.0447	0.648	0.3216	0.004	0.0617	0.236		0.4079	0.005	0.4217	0.005	0.5146	0.003	0.2821	0.022
Salinity	0.1085	0.116	0.1944	0.043	0.2595	0.019	0.0507	0.238		0.205	0.031	0.1685	0.06	0.1934	0.025	0.247	0.016
DIP	0.2265	0.03	0.0681	0.198	0.3177	0.003	0.2235	0.032		0.0703	0.252	0.0951	0.248	0.1626	0.153	-0.03	0.528
DOP	0.2365	0.038	0.2287	0.023	0.3255	0.007	0.2236	0.037		0.2178	0.035	0.1357	0.08	0.0234	0.281	0.4171	0.001
PP	0.4442	0.001	0.1682	0.067	0.2981	0.006	0.4248	0.003		0.0629	0.277	0.0849	0.249	0.1141	0.188	0.0366	0.351
TP	0.2982	0.02	-0.078	0.825	0.3814	0.001	0.3668	0.008		0.1017	0.141	0.1038	0.126	0.1207	0.125	0.0378	0.299
NO2-N	0.3314	0.013	0.251	0.03	0.4848	0.001	0.2888	0.013		0.6547	0.001	0.6851	0.001	0.4723	0.002	0.566	0.001
NO3-N	0.1881	0.048	0.0449	0.214	0.3416	0.002	0.166	0.069		0.2432	0.04	0.2229	0.052	0.0996	0.176	0.3038	0.009
NH4-N	0.3011	0.011	0.0762	0.178	0.4194	0.001	0.2938	0.007		0.582	0.001	0.6142	0.001	0.5208	0.001	0.4715	0.001
Silicate	0.1527	0.058	-0.016	0.516	0.4003	0.001	0.1475	0.073		0.2376	0.027	0.2431	0.035	0.1821	0.072	0.2077	0.041
Seawater
Temperature	0.6332	0.001	0.3518	0.004	0.563	0.001	0.6595	0.003		0.2266	0.026	0.1676	0.061	0.2605	0.012	0.2479	0.018
DO	0.5263	0.001	0.3468	0.009	0.4823	0.002	0.5531	0.003		0.3458	0.005	0.2747	0.013	0.3276	0.005	0.3359	0.003
pH	0.4044	0.004	0.3458	0.009	0.4327	0.002	0.4028	0.004		0.4419	0.001	0.2755	0.024	0.2591	0.014	0.4692	0.001
Salinity	0.3983	0.01	0.2536	0.023	0.4572	0.001	0.3747	0.004		0.3976	0.001	0.2746	0.009	0.2351	0.019	0.4037	0.001
DIP	0.1819	0.045	0.0515	0.284	0.3141	0.007	0.1085	0.115		0.2643	0.045	-0.1694	0.898	0.2153	0.074	0.4424	0.001
DOP	0.2996	0.024	0.1687	0.054	0.3917	0.002	0.2589	0.018		0.3357	0.005	0.369	0.003	0.2307	0.029	0.2687	0.011
PP	0.6772	0.001	0.3508	0.006	0.6281	0.001	0.6916	0.001		0.2049	0.042	0.1599	0.168	0.1405	0.114	0.2634	0.012
TP	0.2412	0.029	0.015	0.378	0.3635	0.003	0.1856	0.042		0.2629	0.015	-0.0519	0.609	0.2189	0.04	0.3868	0.003
NO2-N	0.5974	0.001	0.5124	0.002	0.5979	0.002	0.5766	0.001		0.4565	0.001	0.1877	0.024	0.1368	0.064	0.5591	0.001
NO3-N	0.8192	0.001	0.555	0.001	0.7321	0.001	0.8486	0.001		0.351	0.002	0.331	0.007	0.1703	0.058	0.349	0.006
NH4-N	0.6739	0.001	0.5323	0.001	0.6278	0.001	0.694	0.001		0.4048	0.002	0.3478	0.007	0.1074	0.179	0.4462	0.002
Silicate	0.6955	0.001	0.4556	0.001	0.6931	0.001	0.6862	0.001		0.3407	0.006	0.1578	0.119	0.1169	0.132	0.4222	0.001
All, whole microbial communities; Abundant, abundant microbial subcommunities; Rare, rare microbial subcommunities; Dominant, dominant microbial subcommunities.
Community similarity was based on the Bray-Curtis similarity.
Boldface indicates the value is significant at P < 0.05.
DO, dissolved oxygen; DIP, dissolved inorganic phosphorus; DOP, dissolved organic phosphorus; PP, particulate phosphorus; TP, total phosphorus.
NO2-N, nitrite nitrogen; NO3-N, nitrate nitrogen; NH4-N, ammonium nitrogen;

## Sheet: Table S5
Table. S5 Top 15 ASVs of association of sponges and seawater microbes with environmental factors.
Sample	Taxonomy	ASVs number
Bacteria
Tedania sp.	Actinobacteriota	ASV15, ASV18
	Cyanobacteria	ASV8
	Chloroflexi	ASV17, ASV19, ASV22
	Proteobacteria	ASV3, ASV6, ASV11, ASV12, ASV2, ASV21, ASV28, ASV54, ASV64
H. simulans	Actinobacteriota	ASV29
	Chlorolexi	ASV5, ASV14
	Cyanobacteria	ASV8, ASV25
	Dadabacteria	ASV13
	Proteobacteria	ASV1, ASV2, ASV4, ASV9, ASV31, ASV43, ASV50, ASV89, ASV112
S. officinalis	Acidobacteriota	ASV20, ASV23, ASV30
	Chloroflexi	ASV5, ASV16, ASV47, ASV14, ASV36, ASV37, ASV33, ASV45, ASV10, ASV26
	Dadabacteria	ASV13
	Proteobacteria	ASV44
Seawater	Actinobacteriota	ASV27, ASV41, ASV, ASV29, ASV38
	Bacteroidia	ASV24, ASV32, ASV35, ASV49, ASV63
	Cyanobacteria	ASV8
	Proteobacteria	ASV1, ASV4, ASV7, ASV39, ASV56
Archaea
Tedania sp.	Crenarchaeota	ASV2, ASV4, ASV6, ASV7, ASV9, ASV15, ASV16, ASV23, ASV37, ASV38, ASV64, ASV75
	Nanoarchaeota	ASV45
	Unclassified	ASV67, ASV273
H. simulans	Crenarchaeota	ASV2, ASV4, ASV5, ASV6, ASV7, ASV9, ASV12, ASV16, ,ASV18, ASV20, ASV21, ASV32, ASV35, ASV36, ASV44
S. officinalis	Crenarchaeota	ASV2, ASV4, ASV5, ASV6, ASV7, ASV9, ASV12, ASV15, ASV18, ASV20, ASV21, ASV30, ASV37, ASV56, ASV109
Seawater	Crenarchaeota	ASV5, ASV7, ASV16, ASV38, ASV51,
	Halobacterota	ASV40, ASV41
	Thermoplasmatota	ASV43, ASV62, ASV74, ASV122, ASV137, ASV141, ASV149
	Micrarchaeota	ASV1001

## Sheet: Table S6
Table S6. Topological properties of the bipartite networks in sponges and seawater.
		Bacteria				Archaea				Bacteria and archaea
Sample		T - SW	H - SW	S - SW		T - SW	H - SW	S - SW		T	H	S	SW
Numbers of ASVs*		190	274	265		71	67	60		74	154	138	187
Empirical network	Total nodes	160	231	229		66	62	52		69	134	127	158
	Total links	690	1573	1542		143	177	135		126	603	593	697
	nestedness	12.104	9.3978	9.24063		14.3389	19.1239	39.586		12.6072	4.26138	10.8964	8.16037
	weighted nestedness	0.177658	0.275762	0.149682		0.172977	0.161674	-0.058227		0.169504	0.492626	0.242255	0.318044
	niche overlap (T/H/S/B)	0.0797522	0.0606016	0.0557674		0.0711211	0.0711528	0.0904653		0.0575132	0.129575	0.114231	0.0629802
	niche overlap (SW/A)	0.0834939	0.0794937	0.0673492		0.0990421	0.142816	0.217429		0.0806886	0.14794	0.123376	0.105601
	functional complementarity (T/H/S/B)	62.7369	207.893	232.244		35.4198	36.1215	23.8689		28.3926	45.8524	54.7863	65.5969
	functional complementarity (SW/A)	68.6223	199.702	213.896		39.3395	39.1794	21.8498		27.1256	40.0776	55.088	56.79
	Modularity(M)	0.723693	0.705011	0.670052		0.68242	0.597955	0.490196		0.798204	0.746148	0.649252	0.748145
	No of modules	10	11	15		8	12	8		11	9	10	12
Random networks**	nestedness ± SD	17.251±1.124	14.312±0.509	13.670±0.443		17.28±1.969	18.303±2.294	28.426±3.165		15.386±1.908	8.151±1.012	12.506±1.255	12.86±1.155
	weighted nestedness ± SD	0.157±0.030	0.203±0.02	0.197±0.017		0.168±0.052	0.21±0.06	0.204±0.074		0.17±0.062	0.321±0.049	0.328±0.043	0.261±0.032
	niche overlap (T/H/S/B) ± SD	0.071±0.002	0.05±0.001	0.052±0.001		0.059±0.003	0.06±0.004	0.104±0.008		0.053±0.004	0.084±0.007	0.091±0.004	0.048±0.003
	niche overlap (SW/A) ± SD	0.080±0.002	0.072±0.001	0.063±0.001		0.1±0.003	0.147±0.005	0.236±0.006		0.075±0.004	0.106±0.006	0.114±0.003	0.096±0.003
	functional complementarity (T/H/S/B) ± SD	98.945±2.196	304.409±1.884	321.616±1.589		45.299±1.334	43.67±1.1	27.33±0.66		34.552±1.21	54.618±0.959	74.497±1.047	81.263±0.645
	functional complementarity (SW/A)± SD	83.576±0.565	299.298±1.471	302.251±1.290		47.521±1.502	46.572±1.348	29.595±1.609		34.592±1.437	54.547±2.069	88.947±2.053	97.281±2.664
	M ± SD	0.466±0.020	0.257±0.017	0.249±0.017		0.542±0.032	0.47±0.029	0.402±0.029		0.674±0.029	0.572±0.024	0.378±0.028	0.513±0.018
T: Tedania sp., H: Haliclona simulans, S: Spongia officinalis, SW: seawater, B: bacteria, A: archaea.
*The total number of ASVs with non-zero sequence numbers in at least 50% of the samples used for each network.
**100 random networks were generated by randomly rewiring all the links of a corresponding empirical network with the identical numbers of nodes and links. Values shown are the mean values and standard derivations from 100 random networks.

## Sheet: Table S7
Table S7. The Mantel test shows the association between the top frequently detected 200 ASVs of seawater microorganisms (as environmental factors) and sponge symbionts.
ASV ID (seawater microorganisms)	Taxonomic group	ASVs number	Sample
ASV365	Proteobacteria	3	Tedania sp.
ASV23	Acidobacteriota
ASV47	Chloroflexi
ASV15, ASV27, ASV41, ASV67, ASV116	Actinobacteriota	35	H. simulans
ASV35, ASV233, ASV246, ASV297, ASV448, ASV462, ASV564, ASV668, ASV834	Bacteroidota
ASV8, ASV25	Cyanobacteria
ASV243	Planctomycetota
ASV6, ASV119, ASV219, ASV242, ASV263, ASV303, ASV321, ASV601, ASV931, ASV70, ASV241, ASV253, ASV361, ASV490, ASV1275, ASV1558	Proteobacteria
ASV846	Verrucomicrobiota
ASV38, ASV270, ASV359	Actinobacteriota	25	S. officinalis
ASV102, ASV128, ASV203, ASV302, ASV345, ASV537	Bacteroidota
ASV16	Chloroflexi
ASV94, ASV325	Cyanobacteria
ASV7, ASV11, ASV131, ASV138, ASV285, ASV28, ASV51, ASV65, ASV78, ASV152, ASV313, ASV381, ASV425	Proteobacteria
ASV41, ASV233	Euryarchaeota	2	Tedania sp.
ASV56	Crenarchaeota	3	H. simulans
ASV141, ASV149	Thermoplasmatota
ASV41	Euryarchaeota	1	S. officinalis
Only the significant ASVs with p<0.05 were shown.
Mantel test was based on the Bray-Curtis method.

## Sheet: Table S8
Table S8. Topological properties of the molecular ecology networks (MENs) in sponges and seawater.
		Bacteria					Archaea
Sample		Tedania sp.	Haliclona simulans	Spongia officinalis	Seawater		Tedania sp.	Haliclona simulans	Spongia officinalis	Seawater
Numbers of ASVs*		78	237	167	240		62	60	59	54
Empirical network	Similarity threshold	0.31	0.71	0.31	0.88		0.31	0.38	0.31	0.31
	Total nodes	78	237	167	240		62	60	59	54
	Total links	1902	6843	8519	2242		1159	1168	1252	970
	Average connectivity (avgK)	48.7692	57.7468	102.024	18.6833		37.3871	38.9333	42.4407	35.9259
	Average clustering coefficient (avgCC)	0.682	0.543	0.67	0.582		0.667	0.748	0.777	0.719
	Average path distance (GD)	1.367	1.923	1.385	3.164		1.387	1.34	1.268	1.322
	Centralization of betweenness (CB)	0.004	0.032	0.002	0.054		0.004	0.007	0.003	0.005
	Centralization of stress centrality (CS)	0.097	1.108	0.106	5.767		0.078	0.089	0.078	0.103
	Transitivity (Trans)	0.679	0.57	0.669	0.548		0.67	0.771	0.788	0.715
	Modularity(M)	0.115	0.264	0.1	0.543		0.085	0.115	0.062	0.099
	No. of modules	2	5	2	12		4	2	2	3
Random networks**	avgCC ± SD	0.652 ± 0.001	0.318 ± 0.001	0.631 ± 0.001	0.118 ± 0.003		0.633 ± 0.002	0.717 ± 0.002	0.772 ± 0.002	0.698 ± 0.002
	CB ± SD	0.003 ± 0.000	0.005 ± 0.000	0.002 ± 0.000	0.018 ± 0.002		0.004 ± 0.001	0.005 ± 0.001	0.004 ± 0.000	0.005 ± 0.000
	CS ± SD	0.089 ± 0.004	0.076 ± 0.005	0.106 ± 0.003	0.164 ± 0.013		0.087 ± 0.007	0.085 ± 0.009	0.091 ± 0.007	0.106 ± 0.005
	Trans ± SD	0.651 ± 0.001	0.336 ± 0.002	0.632 ± 0.001	0.127 ± 0.003		0.635 ± 0.002	0.729 ± 0.003	0.776 ± 0.002	0.696 ± 0.002
	M ± SD	0.037 ± 0.026	0.079 ± 0.007	0.050 ± 0.007	0.174 ± 0.005		0.056 ± 0.012	0.040 ± 0.011	0.032 ± 0.013	0.051 ± 0.013
*The total number of ASVs with non-zero sequence numbers in at least 50% of the samples used for each network.
**100 random networks were generated by randomly rewiring all the links of a corresponding empirical network with the identical numbers of nodes and links. Values shown are the mean values and standard derivations from 100 random networks.
Significant difference in the average cluster coefficient between empirical and random network was detected based on t test.

## Sheet: Table S9
Table S9. Lists of keystone species in microbial MENs.
Bacteria					Archaea
ASV ID	Modularity classes	Category	Taxonomy		ASV ID	Modularity classes	Category	Taxonomy
Tedania sp.
ASV44	M1	DT	Proteobacteria		ASV110	M2	DT	Unclassified
ASV75	M1	DT	Proteobacteria		ASV6	M2	DT	Crenarchaeota
ASV58	M1	DT	Proteobacteria		ASV133	M1	DT	Crenarchaeota
ASV51	M1	DT	Proteobacteria		ASV4	M2	DT	Crenarchaeota
ASV100	M1	RT	Proteobacteria		ASV20	M2	DT	Crenarchaeota
ASV662	M1	RT	Proteobacteria		ASV295	M2	RT	Crenarchaeota
ASV1016	M1	RT	Desulfobacterota		ASV178	M2	RT	Crenarchaeota
ASV34	M1	RT	Proteobacteria		ASV184	M2	RT	Crenarchaeota
ASV345	M1	RT	Bacteroidota		ASV429	M3	RT	Crenarchaeota
ASV305	M2	RT	Actinobacteriota		ASV929	M2	RT	Crenarchaeota
H. simulans
ASV45	M1	DT	Chloroflexi		ASV7	M1	AT	Crenarchaeota
ASV69	M1	DT	Actinobacteriota		ASV16	M1	AT	Crenarchaeota
ASV73	M1	DT	Actinobacteriota		ASV32	M1	DT	Crenarchaeota
ASV106	M1	RT	Gemmatimonadota		ASV106	M2	DT	Crenarchaeota
ASV143	M1	RT	Proteobacteria		ASV47	M1	DT	Crenarchaeota
ASV145	M1	RT	Acidobacteriota		ASV146	M1	DT	Crenarchaeota
ASV108	M1	RT	Actinobacteriota		ASV113	M1	RT	Crenarchaeota
ASV296	M1	RT	Bacteroidota		ASV360	M1	RT	Crenarchaeota
ASV121	M1	RT	Chloroflexi		ASV142	M1	RT	Crenarchaeota
ASV164	M1	RT	Chloroflexi		ASV295	M1	RT	Crenarchaeota
S. officinalis
ASV71	M1	DT	Acidobacteriota		ASV23	M1	DT	Crenarchaeota
ASV28	M2	DT	Proteobacteria		ASV56	M1	DT	Crenarchaeota
ASV550	M1	RT	Chloroflexi		ASV58	M1	DT	Crenarchaeota
ASV245	M1	RT	Proteobacteria		ASV136	M1	DT	Crenarchaeota
ASV221	M1	RT	Gemmatimonadota		ASV6	M1	DT	Crenarchaeota
ASV650	M1	RT	Nitrospinota		ASV279	M1	DT	Unclassified
ASV180	M1	RT	Proteobacteria		ASV240	M1	RT	Crenarchaeota
ASV973	M1	RT	Proteobacteria		ASV365	M1	RT	Crenarchaeota
ASV556	M1	RT	Chloroflexi		ASV621	M1	RT	Crenarchaeota
ASV212	M1	RT	Chloroflexi		ASV295	M1	RT	Crenarchaeota
Seawater
ASV92	M1	DT	Actinobacteriota		ASV54	M3	AT	Crenarchaeota
ASV70	M1	DT	Proteobacteria		ASV165	M3	DT	Euryarchaeota
ASV128	M1	DT	Proteobacteria		ASV217	M3	DT	Euryarchaeota
ASV208	M1	DT	Proteobacteria		ASV35	M1	DT	Crenarchaeota
ASV27	M3	DT	Actinobacteriota		ASV73	M1	DT	Crenarchaeota
ASV7	M3	DT	Proteobacteria		ASV9	M3	DT	Crenarchaeota
ASV285	M3	RT	Proteobacteria		ASV122	M2	DT	Thermoplasmatota
ASV931	M3	RT	Proteobacteria		ASV552	M3	RT	Euryarchaeota
ASV63	M1	RT	Bacteroidota		ASV111	M1	RT	Crenarchaeota
ASV131	M1	RT	Bacteroidota		ASV295	M1	RT	Crenarchaeota

[truncated: 2 more sheets: Table S10, Table S11]
